# Supplementary material for: Dual ancestries and ecologies of the Late Glacial Palaeolithic in Britain
Source: Nat Ecol Evol. 2022 Oct 24;6(11):1658–68. doi: 10.1038/s41559-022-01883-z (PMC9630104; doi:10.1038/s41559-022-01883-z)
Supplement: Supplementary file 3 — Supplementary Tables 3–8. [file 41559_2022_1883_MOESM3_ESM.xlsx]

## Sheet: Supplementary_Table_3
Supplementary Table 3: Ancient hunter-gatherer samples from west Eurasia and north Africa older than ~7,000 cal. BP and with more than 30,000 SNPs, used in Principal Component Analysis (PCA) in Figure 2
Label	Individual_AADR	Master_ID_AADR	Skeletal_code_AADR	Publication	Method for Determining Date (including any warnings) AADR	Date mean in BP [OxCal mu for a direct radiocarbon date, and average of range for a contextual date] AADR	Locality	Country	Lat.	Long.	Data source AADR	SNPs hit on autosomal targets AADR
ZlatyKun	ZlatyKun*	ZlatyKun*	ZlatyKun*	PrueferNatureEcolEvol2017	Mitochondrial DNA branch shortening	>45,000	Zlaty Kun	Czech Republic	49.92	14.07	1240K	676362
BachoKiro_CC7_335	BK_CC7_335*	BK_CC7_335*	BK_CC7_335*	HajdinjakNature2021	Direct: 95.4%; IntCal20, OxCal v4.4.2 Bronk Ramsey (2020); r:5; Atmospheric data from Reimer et al (2020)	45120	Bacho Kiro Cave	Bulgaria	42.95	25.43	1240K	484669
BachoKiro_BB7_240	BK_BB7_240*	BK_BB7_240*	BK_BB7_240*	HajdinjakNature2021	Direct: 95.4%; IntCal20, OxCal v4.4.2 Bronk Ramsey (2020); r:5; Atmospheric data from Reimer et al (2020)	44690	Bacho Kiro Cave	Bulgaria	42.95	25.43	1240K	539222
UstIshim	UstIshim_snpAD.DG	Ust_Ishim	UstIshim	FuNature2014	Direct: 95.4%; IntCal20, OxCal v4.4.2 Bronk Ramsey (2020); r:5; Atmospheric data from Reimer et al (2020); R_combine	44366	Ust'-Ishim, Siberia	Russia	57.7	71.1	Shotgun.diploid	1062044
BachoKiro_F6_620	BK_F6_620*	BK_F6_620*	BK_F6_620*	HajdinjakNature2021	Direct: 95.4%; IntCal20, OxCal v4.4.2 Bronk Ramsey (2020); r:5; Atmospheric data from Reimer et al (2020)	43110	Bacho Kiro Cave	Bulgaria	42.95	25.43	1240K	1123915
Kostenki14	Kostenki14	Kostenki14	Kostenki14	FuNature2016	Direct: 95.4%; IntCal20, OxCal v4.4.2 Bronk Ramsey (2020); r:5; Atmospheric data from Reimer et al (2020)	38052	Kostenki	Russia	51.23	39.3	3.7M	1095867
Oase1	Oase1_d	Oase1	Oase1	FuNature2015	Direct: 95.4%; IntCal20, OxCal v4.4.2 Bronk Ramsey (2020); r:5; Atmospheric data from Reimer et al (2020); R_combine	38033	Oase Cave	Romania	45.12	21.9	1240K	198158
GoyetQ116_1	GoyetQ116-1_published	GoyetQ116-1	GoyetQ116-1	FuNature2016	Direct: 95.4%; IntCal20, OxCal v4.4.2 Bronk Ramsey (2020); r:5; Atmospheric data from Reimer et al (2020)	35208	Troisieme caverne of Goyet cave	Belgium	50.26	4.28	1240K	780462
BachoKiro_BK1653*	BK_BK1653*	BK_BK1653*	BK_BK1653*	HajdinjakNature2021	Direct: 95.4%; IntCal20, OxCal v4.4.2 Bronk Ramsey (2020); r:5; Atmospheric data from Reimer et al (2020)	34950	Bacho Kiro Cave	Bulgaria	42.95	25.43	1240K	559492
Sunghir2	Sunghir2.SG	Sunghir2	Sunghir2	SikoraScience2017	Direct: 95.4%; IntCal20, OxCal v4.4.2 Bronk Ramsey (2020); r:5; Atmospheric data from Reimer et al (2020)	34629	Sunghir	Russia	56.1761	40.5025	Shotgun	1164216
Sunghir3	Sunghir3.SG	Sunghir3	Sunghir3	SikoraScience2017	Direct: 95.4%; IntCal20, OxCal v4.4.2 Bronk Ramsey (2020); r:5; Atmospheric data from Reimer et al (2020)	34517	Sunghir	Russia	56.1761	40.5025	Shotgun	1181712
Sunghir4	Sunghir4.SG	Sunghir4	Sunghir4	SikoraScience2017	Direct: 95.4%; IntCal20, OxCal v4.4.2 Bronk Ramsey (2020); r:5; Atmospheric data from Reimer et al (2020)	34323	Sunghir	Russia	56.1761	40.5025	Shotgun	1160873
Muierii2	Muierii2_d	Muierii2	Muierii2	FuNature2016	Direct: 95.4%; IntCal20, OxCal v4.4.2 Bronk Ramsey (2020); r:5; Atmospheric data from Reimer et al (2020)	33646	Muierii 2	Romania	45.11	23.46	3.7M	79480
Sunghir1	Sunghir1.SG	Sunghir1	Sunghir1	SikoraScience2017	Direct: 95.4%; IntCal20, OxCal v4.4.2 Bronk Ramsey (2020); r:5; Atmospheric data from Reimer et al (2020)	33209	Sunghir	Russia	56.1761	40.5025	Shotgun	809229
Paglicci133	Paglicci133_published	Paglicci133	Paglicci133	FuNature2016	Context: union of layer dates calibrated by 95.4%; IntCal20, OxCal v4.4.2 Bronk Ramsey (2020); r:5; Atmospheric data from Reimer et al (2020)	33150	Apulia, Paglicci	Italy	41.65	15.61	1240K	75949
Kostenki12	Kostenki12	Kostenki12	Kostenki12	FuNature2016	Context: Layer date of 31261-30125 calBCE (28500¬±140 BP, GrA-5552) calibrated by 95.4%; IntCal20, OxCal v4.4.2 Bronk Ramsey (2020); r:5; Atmospheric data from Reimer et al (2020))	32650	Kostenki	Russia	51.23	39.3	3.7M	57519
Yana_old	Yana_old.SG	Yana1	Yana1	SikoraNature2019	Context: There are 28 radiocarbon dates on the layer tightly constrained in time. The closest samples to the human teeth have dates of (28060¬±180 BP, Beta-271412) on bone with an embedded fragment of ivory artefact, and (27850¬±150 BP, Beta-230442) on plant remains. As these two radiocarbon ages statistically overlap (by chi-square test), we follow the Sikora et al. Nature 2019 paper in using R_…	31850	Yana RHS	Russia	70.72	135.42	Shotgun	1182458
Yana_old2	Yana_old2.SG	Yana2	Yana2	SikoraNature2019	Context: There are 28 radiocarbon dates on the layer tightly constrained in time. The closest samples to the human teeth have dates of (28060¬±180 BP, Beta-271412) on bone with an embedded fragment of ivory artefact, and (27850¬±150 BP, Beta-230442) on plant remains. As these two radiocarbon ages statistically overlap (by chi-square test), we follow the Sikora et al. Nature 2019 paper in using R_…	31850	Yana RHS	Russia	70.72	135.42	Shotgun	1178800
KremsWA3	I1577	I1577	KremsWA3, Burial 2 individual 3	FuNature2016	Context: Archaeological period	30950	Krems-Wachtberg	Austria	48.41	15.59	1240K	222502
Krems1_1	I2483	I2483	Krems1-1, Burial 1 individual 1	TeschlerNicolaCommunicationsBiology2020	Context: Archaeological period	30850	Krems-Wachtberg	Austria	48.41	15.59	1240K	722470
Vestonice13	Vestonice13_d	Vestonice13	Vestonice13	FuNature2016	Context: Layer date of 29185-28525 calBCE (26640¬±110 BP, GrN-14831) calibrated by 95.4%; IntCal20, OxCal v4.4.2 Bronk Ramsey (2020); r:5; Atmospheric data from Reimer et al (2020)	30800	Dolni Vestonice	Czech Republic	48.53	16.39	3.7M	114844
Pavlov1	Pavlov1_d	Pavlov1	Pavlov1	FuNature2016	Context: Layer date of 29233-27588 calBCE (26170¬±450 BP, GrN-20391) calibrated by 95.4%; IntCal20, OxCal v4.4.2 Bronk Ramsey (2020); r:5; Atmospheric data from Reimer et al (2020)	30350	Dolni Vestonice	Czech Republic	48.53	16.39	3.7M	54214
Vestonice16	Vestonice16	Vestonice16	Vestonice16	FuNature2016	Context: Range of layer dates of 28760-27360 BCE [28483-27333 calBCE (25740¬±210 BP, GrN-15277) and 28399-27235 calBCE (25570¬±280, GrN-15276) calibrated by 95.4%; IntCal20, OxCal v4.4.2 Bronk Ramsey (2020); r:5; Atmospheric data from Reimer et al (2020)	29800	Dolni Vestonice	Czech Republic	48.53	16.39	3.7M	745560
Vestonice43	Vestonice43_d	Vestonice43	Vestonice43	FuNature2016	Context: Range of layer dates of 28760-27360 BCE [28483-27333 calBCE (25740¬±210 BP, GrN-15277) and 28399-27235 calBCE (25570¬±280, GrN-15276) calibrated by 95.4%; IntCal20, OxCal v4.4.2 Bronk Ramsey (2020); r:5; Atmospheric data from Reimer et al (2020)	29800	Dolni Vestonice	Czech Republic	48.53	16.39	3.7M	126626
Ostuni1	Ostuni1_d	Ostuni1	Ostuni1	FuNature2016	Direct: 95.4%; IntCal20, OxCal v4.4.2 Bronk Ramsey (2020); r:5; Atmospheric data from Reimer et al (2020)	27614	Apulia, Ostuni	Italy	40.73	17.57	3.7M	315126
Car1	I10899_published	I10899	Car1	OlaldeScience2019	Context: Archaeological period	24450	Andalusia, Pi√±ar, Granada, Cueva de la Carig√ºela	Spain	37.4394	-3.43757	1240K	468694
Malta1	MA1.SG	MA1	Malta1	RaghavanNature2013	Direct: 95.4%; IntCal20, OxCal v4.4.2 Bronk Ramsey (2020); r:5; Atmospheric data from Reimer et al (2020)	24320	Mal'ta	Russia	52.9	103.5	Shotgun	820035
ElMiron	ElMiron_d	ElMiron	ElMiron	FuNature2016	Direct: 95.4%; IntCal20, OxCal v4.4.2 Bronk Ramsey (2020); r:5; Atmospheric data from Reimer et al (2020)	18775	El Miron	Spain	43.26	-3.45	3.7M	627275
AfontovaGora3	AfontovaGora3_d	AfontovaGora3	AfontovaGora3	FuNature2016	Direct: 95.4%; IntCal20, OxCal v4.4.2 Bronk Ramsey (2020); r:5; Atmospheric data from Reimer et al (2020)	18036	Afontova Gora	Russia	56.05	92.87	3.7M	265687
AfontovaGora2	AfontovaGora2.SG	AfontovaGora2	AfontovaGora2 (AG-2)	RaghavanNature2013	Direct: 95.4%; IntCal20, OxCal v4.4.2 Bronk Ramsey (2020); r:5; Atmospheric data from Reimer et al (2020)	16767	Afontova Gora	Russia	56.016	92.866	Shotgun	86317
Rigney1	Rigney1_published_d	Rigney1	Rigney1	FuNature2016	Direct: 95.4%; IntCal20, OxCal v4.4.2 Bronk Ramsey (2020); r:5; Atmospheric data from Reimer et al (2020)	15458	Rigney	France	47.23	6.1	1240K	33051
HohleFels49	HohleFels49_published_d	HohleFels49	HohleFels49	FuNature2016	Direct (WARNING NEED R_COMBINE): 95.4%; IntCal20, OxCal v4.4.2 Bronk Ramsey (2020); r:5; Atmospheric data from Reimer et al (2020)	15452	Swabian Jura, Baden-Wurttemberg, Hohle Fels, Ach Valley	Germany	48.22	9.45	390K	60254
GoyetQ2	GoyetQ-2	GoyetQ-2	GoyetQ-2	FuNature2016 + VillalbaMoucoCurrentBiology2019 merge	Direct: 95.4%; IntCal20, OxCal v4.4.2 Bronk Ramsey (2020); r:5; Atmospheric data from Reimer et al (2020)	15077	Troisieme caverne of Goyet cave	Belgium	50.446	5.008	1240K	422402
Iberomaurusian	TAF010	TAF010	Individual 7	vandeLoosdrechtScience2018	Direct: 95.4%; IntCal20, OxCal v4.4.2 Bronk Ramsey (2020); r:5; Atmospheric data from Reimer et al (2020)	14649	Taforalt	Morocco	34.8078	-2.41089	1240K	846250
Burkhardtshohle_p	Burkhardtshohle_published_d	Burkhardtshohle	Burkhardtshohle	FuNature2016	Direct: 95.4%; IntCal20, OxCal v4.4.2 Bronk Ramsey (2020); r:5; Atmospheric data from Reimer et al (2020)	14620	Swabian Jura, Baden-Wurttemberg, Burkhardtsh√∂hle, Westerheim	Germany	48.32	9.35	1240K	36343
Iberomaurusian	TAF011	TAF011	Individual 8	vandeLoosdrechtScience2018	Context: Direct date(s) of sibling, TAF012	14550	Taforalt	Morocco	34.8078	-2.41089	1240K	1037723
Iberomaurusian	TAF013	TAF013	Individual 11	vandeLoosdrechtScience2018	Context: Direct dates on directly dateds from same site/context: TAF009, TAF010, TAF012	14500	Taforalt	Morocco	34.8078	-2.41089	1240K	998988
Iberomaurusian	TAF014	TAF014	Individual 12	vandeLoosdrechtScience2018	Context: Direct dates on directly dateds from same site/context: TAF009, TAF010, TAF012	14500	Taforalt	Morocco	34.8078	-2.41089	1240K	986561
Iberomaurusian	TAF015	TAF015	Individual 13	vandeLoosdrechtScience2018	Context: Direct dates on directly dateds from same site/context: TAF009, TAF010, TAF012	14500	Taforalt	Morocco	34.8078	-2.41089	1240K	85601
Iberomaurusian	TAF009	TAF009	Individual 6	vandeLoosdrechtScience2018	Direct: 95.4%; IntCal20, OxCal v4.4.2 Bronk Ramsey (2020); r:5; Atmospheric data from Reimer et al (2020)	14221	Taforalt	Morocco	34.8078	-2.41089	1240K	287534
Villabruna	Villabruna	Villabruna	Villabruna	FuNature2016	Direct: 95.4%; IntCal20, OxCal v4.4.2 Bronk Ramsey (2020); r:5; Atmospheric data from Reimer et al (2020)	14021	Veneto, Villabruna	Italy	46.15	12.21	3.7M	902419
UstKhyakta3	UKY001	UKY001	`--3 1976 Excavation area 1 Layer 1 Square B-3 Teeth fragment	YuCell2020	Direct (WARNING: NO LAB CODE): R_combine calibrated by 95.4%; IntCal20, OxCal v4.4.2 Bronk Ramsey (2020); r:5; Atmospheric data from Reimer et al (2020)	13929	Siberia, Eastern Siberia, Ust'Kyakhta	Russia	50.5341	106.274	1240K	672228
Bichon	Bichon.SG	Bichon	Bichon	JonesNatureCommunications2015	Direct: 95.4%; IntCal20, OxCal v4.4.2 Bronk Ramsey (2020); r:5; Atmospheric data from Reimer et al (2020)	13698	Grotte du Bichon	Switzerland	47.1	6.87	Shotgun	1176132
Satsurblia	SATP.SG	SATP	Satsurblia	JonesNatureCommunications2015	Direct: 95.4%; IntCal20, OxCal v4.4.2 Bronk Ramsey (2020); r:5; Atmospheric data from Reimer et al (2020)	13282	Satsurblia	Georgia	42.38	42.59	Shotgun	816136
Rochedane_p	Rochedane_published	Rochedane	Rochedane	FuNature2016	Direct: 95.4%; IntCal20, OxCal v4.4.2 Bronk Ramsey (2020); r:5; Atmospheric data from Reimer et al (2020)	13027	Rochedane	France	47.21	6.45	1240K	222935
Balma_Guilanya	BAL051_merged	BAL051	BG-E-3214	VillalbaMoucoCurrentBiology2019	Direct: 95.4%; IntCal20, OxCal v4.4.2 Bronk Ramsey (2020); r:5; Atmospheric data from Reimer et al (2020)	13015	Balma Guilanya	Spain	42.0853	1.60168	1240k	335886
Natufian	I0861	I0861	Nat10	LazaridisNature2016	Context: Archaeological period	12700	Raqefet Cave	Israel	32.65	35.067	1240K	115964
Natufian	I1069_published	I1069	Nat5	LazaridisNature2016	Context: Archaeological period	12700	Raqefet Cave	Israel	32.65	35.067	1240K	27137
Natufian	I1690_published	I1690	NAT6	LazaridisNature2016	Context: Archaeological period	12700	Raqefet Cave	Israel	32.65	35.067	1240K	29883
OrienteC_p	I2158_published	I2158	SIC2, Oriente C	MathiesonNature2018	Context: Direct date(s) span on sublayer 6D above of 7943-7592 calBCE (8699¬±60 BP, LTL-875A), sublayers 7D below of 12268-11854 calBCE (12149¬±65 BP, LTL-14260A), and sublayer 7E below of 12347-11847 calBCE (12132¬±80 BP, LTL-873A), all calibrated as 95.4%; IntCal20, OxCal v4.4.2 Bronk Ramsey (2020); r:5; Atmospheric data from Reimer et al (2020)	12000	Sicily, Egadi Islands, Favignana Island, Grotta d'Oriente	Italy	37.9333	12.3333	1240K	61547
Balma_Guilanya	BAL003.A0101	BAL003	E9605	VillalbaMoucoCurrentBiology2019	Direct: 95.4%; IntCal20, OxCal v4.4.2 Bronk Ramsey (2020); r:5; Atmospheric data from Reimer et al (2020)	11908	Balma Guilanya	Spain	42.0853	1.60168	1240k	19549
Italy_Mes	R11.SG	R11	Grotta Continenza; -2; 31C; 2; 8; same individual	AntonioGaoMootsScience2019	Direct: 95.4%; IntCal20, OxCal v4.4.2 Bronk Ramsey (2020); r:5; Atmospheric data from Reimer et al (2020)	11868	Grotta Continenza	Italy	41.96	13.54	Shotgun	750119
Iboussieres25_1	Iboussieres25-1	Iboussieres25-1	Iboussieres25-1	MathiesonNature2018	Context: Direct date(s) from same site/context (Iboussieres39)	11675	Aven des Iboussi√®res √† Malataverne, Rh√¥ne-Alpes	France	44.29	4.46	1240K	77062
Iboussieres31_2	Iboussieres31-2	Iboussieres31-2	Iboussieres31-2	MathiesonNature2018	Context: Direct date(s) from same site/context (Iboussieres39)	11675	Aven des Iboussi√®res √† Malataverne, Rh√¥ne-Alpes	France	44.29	4.46	1240K	80100
Serbia_IronGates	I4657_published	I4657	VLSC_1G/3	MathiesonNature2018	Direct (WARNING TO MARINE CALIBRATE IN Intcal20): IntCal13 corrected for freshwater marine reservoir effect with Method 1 of Cook et al. 2002 with the modifications recommended by Cook et al. 2011	11465	Vlasac	Serbia	44.5337	22.0503	1240K	31983
Sidelkino	Sidelkino.SG	I8743	Sidelkino441	DamgaardScience2018	Direct (WARNING NEED R_COMBINE): 95.4%; IntCal20, OxCal v4.4.2 Bronk Ramsey (2020); r:5; Atmospheric data from Reimer et al (2020)	11456	Sidelkino	Russia	54.53	51.11	Shotgun	967604
Serbia_IronGates	I5235	I5235	PADN_9	MathiesonNature2018	Direct (WARNING TO MARINE CALIBRATE IN Intcal20): IntCal13	10835	Padina	Serbia	44.5959	22.0106	1240K	838984
Serbia_IronGates	I5240	I5240	PADN_22	MathiesonNature2018	Direct (WARNING TO MARINE CALIBRATE IN Intcal20): IntCal13 corrected for freshwater marine reservoir effect with Method 1 of Cook et al. 2002 with the modifications recommended by Cook et al. 2011	10805	Padina	Serbia	44.5959	22.0106	1240K	826331
Serbia_IronGates	I5244	I5244	PADN_18b	MathiesonNature2018	Direct (WARNING TO MARINE CALIBRATE IN Intcal20): IntCal13 corrected for freshwater marine reservoir effect with Method 1 of Cook et al. 2002 with the modifications recommended by Cook et al. 2011	10785	Padina	Serbia	44.5959	22.0106	1240K	809448
Italy_Mes	R7.SG	R7	Grotta Continenza; 1993	AntonioGaoMootsScience2019	Direct: 95.4%; IntCal20, OxCal v4.4.2 Bronk Ramsey (2020); r:5; Atmospheric data from Reimer et al (2020)	10706	Grotta Continenza	Italy	41.96	13.54	Shotgun	1129613
Ukraine_Mes	I1819	I1819	StPet12, site 9, collection 6462, individual 25	MathiesonNature2018	Direct: 95.4%; IntCal20, OxCal v4.4.2 Bronk Ramsey (2020); r:5; Atmospheric data from Reimer et al (2020)	10658	Vasil'evka	Ukraine	47.4342	35.2764	1240K	813114
Aveline_3	I6745	I6745	SB 343C3	BraceDiekmannNatureEcologyEvolution2019	Direct: 95.4%; IntCal20, OxCal v4.4.2 Bronk Ramsey (2020); r:5; Atmospheric data from Reimer et al (2020)	10546	England, Somerset, Burrington Combe, Aveline's Hole	Great Britain	51.3247	-2.75325	1240K	89618
Serbia_IronGates	I5242	I5242	PADN_26	MathiesonNature2018	Direct (WARNING TO MARINE CALIBRATE IN Intcal20): IntCal13 corrected for freshwater marine reservoir effect with Method 1 of Cook et al. 2002 with the modifications recommended by Cook et al. 2011	10530	Padina	Serbia	44.5959	22.0106	1240K	836819
Aveline_9	I6744	I6744	SB 337B3	BraceDiekmannNatureEcologyEvolution2019	Direct: 95.4%; IntCal20, OxCal v4.4.2 Bronk Ramsey (2020); r:5; Atmospheric data from Reimer et al (2020)	10393	England, Somerset, Burrington Combe, Aveline's Hole	Great Britain	51.3247	-2.75325	1240K	109122
Ukraine_Mes	I1737_published	I1737	StPet10, site 7, collection 6462, individual 11	MathiesonNature2018	Direct: 95.4%; IntCal20, OxCal v4.4.2 Bronk Ramsey (2020); r:5; Atmospheric data from Reimer et al (2020)	10358	Vasil'evka	Ukraine	47.4342	35.2764	1240K	77982
Serbia_IronGates	I5239	I5239	PADN_17	MathiesonNature2018	Direct (WARNING TO MARINE CALIBRATE IN Intcal20): IntCal13 corrected for freshwater marine reservoir effect with Method 1 of Cook et al. 2002 with the modifications recommended by Cook et al. 2011	10333	Padina	Serbia	44.5959	22.0106	1240K	809534
Cheddar	I6767	I6767	SB 524A8	BraceDiekmannNatureEcologyEvolution2019	Direct: 95.4%; IntCal20, OxCal v4.4.2 Bronk Ramsey (2020); r:5; Atmospheric data from Reimer et al (2020)	10280	England, Somerset, Cheddar, Gough's Cave	Great Britain	51.2817	-2.76575	1240K	777238
Ukraine_Mes	I1733	I1733	StPet8, site 5, collection 6462, individual 30	MathiesonNature2018	Context: Archaeological period	10200	Vasil'evka	Ukraine	47.4342	35.2764	1240K	254785
Ranchot88_p	Ranchot88_published_d	Ranchot88	Ranchot88	FuNature2016	Direct: 95.4%; IntCal20, OxCal v4.4.2 Bronk Ramsey (2020); r:5; Atmospheric data from Reimer et al (2020)	10134	Ranchot	France	47.91	5.43	1240K	385069
Ukraine_Mes	I1763	I1763	StPet9, site 6, collection 6462, individual 23	MathiesonNature2018	Direct: 95.4%; IntCal20, OxCal v4.4.2 Bronk Ramsey (2020); r:5; Atmospheric data from Reimer et al (2020)	10081	Vasil'evka	Ukraine	47.4342	35.2764	1240K	831221
Serbia_IronGates	I5773_published	I5773	VLSC_17	MathiesonNature2018	Direct (WARNING: MISSING UNCALIBRATED DATE AND LAB CODE)	10040	Vlasac	Serbia	44.5337	22.0503	1240K	70981
Serbia_IronGates	I5236	I5236	PADN_12	MathiesonNature2018	Direct (WARNING: This individual has a 14C date that calibrates a millenium later than his genetic daughter, I5241): 95.4%; IntCal20, OxCal v4.4.2 Bronk Ramsey (2020); r:5; Atmospheric data from Reimer et al (2020)	10038	Padina	Serbia	44.5959	22.0106	1240K	840166
Serbia_IronGates	I5238	I5238	PADN_16a	MathiesonNature2018	Direct (WARNING TO MARINE CALIBRATE IN Intcal20): IntCal13 corrected for freshwater marine reservoir effect with Method 1 of Cook et al. 2002 with the modifications recommended by Cook et al. 2011	9993	Padina	Serbia	44.5959	22.0106	1240K	823422
Serbia_IronGates	I4660	I4660	VLSC_51B	MathiesonNature2018	Direct (WARNING TO MARINE CALIBRATE IN Intcal20): IntCal13 corrected for freshwater marine reservoir effect with Method 1 of Cook et al. 2002 with the modifications recommended by Cook et al. 2011	9713	Vlasac	Serbia	44.5337	22.0503	1240K	77342
Kotias	KK1.SG	KK1	Kotias	JonesNatureCommunications2015	Direct: 95.4%; IntCal20, OxCal v4.4.2 Bronk Ramsey (2020); r:5; Atmospheric data from Reimer et al (2020); R_combine	9678	Kotias Klde	Georgia	42.28	43.28	Shotgun	1180629
Ogof_yr_ychen	I6754	I6754	SB 460A3	BraceDiekmannNatureEcologyEvolution2019	Direct: 95.4%; IntCal20, OxCal v4.4.2 Bronk Ramsey (2020); r:5; Atmospheric data from Reimer et al (2020)	9580	Wales, Pembrokeshire, Caldey Island, Ogof-Yr-Ychen	Great Britain	51.6325	-4.6929	1240K	353903
Serbia_IronGates	I5234	I5234	PADN_6	MathiesonNature2018	Context: Based on direct dates at same site (I17783, I17825, I5235, I5233, I5232, I5240, I5244, I5242, I5239, I5238, I5241, I5236)	9500	Padina	Serbia	44.5959	22.0106	1240K	708929
Serbia_IronGates	I5237	I5237	PADN_14	MathiesonNature2018	Context: Based on direct dates at same site (I17783, I17825, I5235, I5233, I5232, I5240, I5244, I5242, I5239, I5238, I5241, I5236)	9500	Padina	Serbia	44.5959	22.0106	1240K	842513
Serbia_IronGates	I5409_published	I5409	PADI_25	MathiesonNature2018	Context: Based on direct dates at same site (I17783, I17825, I5235, I5233, I5232, I5240, I5244, I5242, I5239, I5238, I5241, I5236)	9500	Padina	Serbia	44.5959	22.0106	1240K	583173
Norway_Mes	Hum1.SG	Hum1	Hum1	GuntherPLoSBiology2018	Direct (WARNING MIXTURE OF SIMULATEOUSLY DEPOSITED SETS OF BONES FROM MULTIPLE INDIVIDUALS, NEED TO APPLY A MARINE CORRECTION, NEEDS CALIBRATION TO INTCAL20): IntCal13 date is based on R_combine of TRa-954, TUa-1257, TRa-952, TUa-2106, TRa-951, TRa-953, TUa-2107 as justified on page 16 of the archaeological supplement of Gunther et al. PLoS Biology 2016, then a marine correction of 380¬±30 BP rad…	9364	Hummervikholmen	Norway	58.064	7.7437	Shotgun	405551
Norway_Mes	Hum2.SG	Hum2	Hum2	GuntherPLoSBiology2018	Direct (WARNING MIXTURE OF SIMULATEOUSLY DEPOSITED SETS OF BONES FROM MULTIPLE INDIVIDUALS, NEED TO APPLY A MARINE CORRECTION, NEEDS CALIBRATION TO INTCAL20): IntCal13 date is based on R_combine of TRa-954, TUa-1257, TRa-952, TUa-2106, TRa-951, TRa-953, TUa-2107 as justified on page 16 of the archaeological supplement of Gunther et al. PLoS Biology 2016, then a marine correction of 380¬±30 BP rad…	9364	Hummervikholmen	Norway	58.064	7.7437	Shotgun	1115169
Romania_IronGates	I4081_published	I4081	OSTCOR1a+OSTCOR1b	MathiesonNature2018	Direct: 95.4%; IntCal20, OxCal v4.4.2 Bronk Ramsey (2020); r:5; Atmospheric data from Reimer et al (2020)	9361	Iron Gates, Ostrovul Corbului	Romania	44.517	22.722	1240K	311701
KentsCavern	I3025	I3025	SB 428B	BraceDiekmannNatureEcologyEvolution2019	Direct: 95.4%; IntCal20, OxCal v4.4.2 Bronk Ramsey (2020); r:5; Atmospheric data from Reimer et al (2020)	9257	England, Devon, Torquay, Kent's Cavern	Great Britain	50.4682	-3.50307	1240K	85566
Latvia_HG	I4630	I4630	ZVEJ30	MathiesonNature2018	Direct (WARNING MISSING LAB CODE): 95.4%; IntCal20, OxCal v4.4.2 Bronk Ramsey (2020); r:5; Atmospheric data from Reimer et al (2020)	9218	Zvejnieki	Latvia	56.2833	25.1333	1240K	765342
Falkenstein	Falkenstein	Falkenstein	Falkenstein	MathiesonNature2018	Direct: 95.4%; IntCal20, OxCal v4.4.2 Bronk Ramsey (2020); r:5; Atmospheric data from Reimer et al (2020)	9161	Swabian Jura, Baden-Wurttemberg, Falkenstein-H√∂hle	Germany	48.06	9.04	1240K	181262
Sweden_Mes	SF9.SG	SF9	SF9	GuntherPLoSBiology2018	Direct (WARNING MISSING LAB CODE, MISSING UNCALIBRATED DATE, NEED TO CHANGE TO INTCAL20): IntCal13	9144	Stora F√∂rvar	Sweden	57.285	17.971	Shotgun	813050
Chan	Chan.SG	Chan	Chan, Elba	GonzalesFortesCurrentBiology2017	Direct: 95.4%; IntCal20, OxCal v4.4.2 Bronk Ramsey (2020); r:5; Atmospheric data from Reimer et al (2020)	9109	Chan do Lindeiro	Spain	42.7344	-7.03054	Shotgun	1036284
Italy_Mes	R15.SG	R15	Continenza 2009; 4BB; t.21/23	AntonioGaoMootsScience2019	Direct: 95.4%; IntCal20, OxCal v4.4.2 Bronk Ramsey (2020); r:5; Atmospheric data from Reimer et al (2020)	9086	Grotta Continenza	Italy	41.96	13.54	Shotgun	1126562
Croatia_Mes	I1875	I1875	STANKOa	MathiesonNature2018	Direct: 95.4%; IntCal20, OxCal v4.4.2 Bronk Ramsey (2020); r:5; Atmospheric data from Reimer et al (2020)	9056	Vela Spila	Croatia	42.9672	16.7072	1240K	366700
NouvelleAquitaine_Mes	PER3023.SG	PER3023	PER3023	BrunelPNAS2020	Context (WARNING LAYER DATE DETAILS NOT SPECIFIED): Layer date based on direct dates of other individuals at the same site	9050	Nouvelle-Aquitaine (South-West), Agris, Les Perrats	France	45.77	0.33	Shotgun	149221
NouvelleAquitaine_Mes	PER503.SG	PER503	PER503	BrunelPNAS2020	Context (WARNING LAYER DATE DETAILS NOT SPECIFIED): Layer date based on direct dates of other individuals at the same site	9050	Nouvelle-Aquitaine (South-West), Agris, Les Perrats	France	45.77	0.33	Shotgun	277685
Romania_IronGates	I4607	I4607	SCCL_46/1	MathiesonNature2018	Direct: 95.4%; IntCal20, OxCal v4.4.2 Bronk Ramsey (2020); r:5; Atmospheric data from Reimer et al (2020)	8927	Iron Gates, Schela Cladovei	Romania	44.6261	22.6058	1240K	321541
Sweden_Mes	SF12.SG	SF12	SF12	GuntherPLoSBiology2018	Direct (WARNING MISSING LAB CODE, MISSING UNCALIBRATED DATE, NEED TO CHANGE TO INTCAL20): IntCal13	8895	Stora F√∂rvar	Sweden	57.285	17.971	Shotgun	1116314
Sweden_Mes	SF11.SG	SF11	SF11	GuntherPLoSBiology2018	Direct (WARNING MISSING LAB CODE, MISSING UNCALIBRATED DATE, NEED TO CHANGE TO INTCAL20): IntCal13	8892	Stora F√∂rvar	Sweden	57.285	17.971	Shotgun	131231
Serbia_IronGates	I5401	I5401	HJDK_8	MathiesonNature2018	Direct (WARNING TO FWRE CALIBRATE IN Intcal20): IntCal13	8838	Hajduka Vodenica	Serbia	44.6403	22.3033	1240K	469437
Ukraine_Mes	I5876	I5876	Mos35, Grave 142, ?	MathiesonNature2018	Direct: 95.4%; IntCal20, OxCal v4.4.2 Bronk Ramsey (2020); r:5; Atmospheric data from Reimer et al (2020)	8832	Dereivka I	Ukraine	48.9142	33.7649	1240K	475706
Romania_IronGates	M96.SG	M96	M96/3	GonzalesFortesCurrentBiology2017	Direct (WARNING TO MARINE CALIBRATE IN Intcal20, GET SPECIFICS OF DATE): IntCal13 based on SC1 in the same layer, which includes a marine reservoir correcton	8825	Iron Gates, Schela Cladovei	Romania	44.6261	22.6058	Shotgun	1075084
Romania_IronGates	M95.SG	M95	M95/2	GonzalesFortesCurrentBiology2017	Direct (WARNING NEEDS TO BE RECALIBRATED TO INTCAL20 WITH MARINE CORRECTION): IntCal 13 range with marine calibration	8814	Iron Gates, Schela Cladovei	Romania	44.6261	22.6058	Shotgun	733033
Sweden_Mes	SBj.SG	SBj	SBj	GuntherPLoSBiology2018	Direct (WARNING MISSING LAB CODE, MISSING UNCALIBRATED DATE, NEED TO CHANGE TO INTCAL20): IntCal13	8771	Stora Bjers	Sweden	57.792	18.538	Shotgun	342434
Romania_IronGates	I4655_published	I4655	SCCL_50	MathiesonNature2018	Direct: 95.4%; IntCal20, OxCal v4.4.2 Bronk Ramsey (2020); r:5; Atmospheric data from Reimer et al (2020)	8764	Iron Gates, Schela Cladovei	Romania	44.6261	22.6058	1240K	59405
Serbia_IronGates	I4916	I4916	HJDK_31	MathiesonNature2018	Direct (WARNING TO FWRE CALIBRATE IN Intcal20): IntCal13 corrected for freshwater FWRE reservoir effect with Method 1 of Cook et al. 2002 with the modifications recommended by Cook et al. 2011	8763	Hajduka Vodenica	Serbia	44.6403	22.3033	1240K	804977
Serbia_IronGates	I4870	I4870	VLSC_45	MathiesonNature2018	Direct (WARNING TO MARINE CALIBRATE IN Intcal20): IntCal13 corrected for freshwater marine reservoir effect with Method 1 of Cook et al. 2002 with the modifications recommended by Cook et al. 2011	8740	Vlasac	Serbia	44.5337	22.0503	1240K	619637
Romania_IronGates	OC.SG	I5408	OSTCOR_24, OC, M24	GonzalesFortesCurrentBiology2017	Direct (WARNING TO MARINE CALIBRATE IN Intcal20): IntCal13 range with freshwater marine calibration	8704	Iron Gates, Ostrovul Corbului	Romania	44.517	22.722	Shotgun	950046
Romania_IronGates	I4582	I4582	OSTCOR_32	MathiesonNature2018	Direct (WARNING TO MARINE CALIBRATE IN Intcal20): IntCal13 range with marine calibration per Method 1 of Cook et al. 2002 using ORAU _15N value for 8302¬±32 BP which is an R_combine weighted average of (8305¬±50 BP, OxA-31598), (8300¬±40 BP, PSUAMS-1749), (8335¬±45 BP, PSUAMS-1904)	8618	Iron Gates, Ostrovul Corbului	Romania	44.517	22.722	1240K	930179
Germany_Mes	BDB001	BDB001	HK34:823a	RivollatScienceAdvance2020	Context: Layer dates of 7060-6599 calBCE (7930¬±90 BP, OxA-3136), 6593-6246 calBCE (7580¬±80 BP, Bln-2130), and 6768-6423 calBCE (7730¬±80 BP, Bln-2221) calibrated by 95.4%; IntCal20, OxCal v4.4.2 Bronk Ramsey (2020); r:5; Atmospheric data from Reimer et al (2020)	8600	Saxony-Anhalt, Bad D√ºrrenberg	Germany	51.3	12.07	1240K	803839
Romania_IronGates	I5411	I5411	SCCL_12	MathiesonNature2018	Context: Archaeological period	8600	Iron Gates, Schela Cladovei	Romania	44.6261	22.6058	1240K	716414
Serbia_IronGates	I4877	I4877	VLSC_H327	MathiesonNature2018	Direct (WARNING TO MARINE CALIBRATE IN Intcal20): IntCal13 corrected for freshwater marine reservoir effect with Method 1 of Cook et al. 2002 with the modifications recommended by Cook et al. 2011	8505	Vlasac	Serbia	44.5337	22.0503	1240K	817983
Serbia_IronGates	I4874	I4874	VLSC_H232	MathiesonNature2018	Direct: 95.4%; IntCal20, OxCal v4.4.2 Bronk Ramsey (2020); r:5; Atmospheric data from Reimer et al (2020)	8499	Vlasac	Serbia	44.5337	22.0503	1240K	801500
Latvia_HG	I4550	I4550	ZVEJ3, Burial 52	MathiesonNature2018	Direct: 95.4%; IntCal20, OxCal v4.4.2 Bronk Ramsey (2020); r:5; Atmospheric data from Reimer et al (2020)	8489	Zvejnieki	Latvia	56.2833	25.1333	1240K	777349
Serbia_IronGates	I4875	I4875	VLSC_H267	MathiesonNature2018	Direct (WARNING TO MARINE CALIBRATE IN Intcal20): IntCal13 corrected for freshwater marine reservoir effect with Method 1 of Cook et al. 2002 with the modifications recommended by Cook et al. 2011	8458	Vlasac	Serbia	44.5337	22.0503	1240K	815491
Serbia_IronGates	I4876	I4876	VLSC_H317	MathiesonNature2018	Direct (WARNING TO MARINE CALIBRATE IN Intcal20): IntCal13 corrected for freshwater marine reservoir effect with Method 1 of Cook et al. 2002 with the modifications recommended by Cook et al. 2011	8455	Vlasac	Serbia	44.5337	22.0503	1240K	802136
Karelia	I0061	I0061	UzOO74	MathiesonNature2015	Context: Union of layer dates of 6367-5991 calBCE (7280¬±80 BP, OxA-1665), 6412-6058 calBCE (7350¬±90 BP, OxA-2266), 6391-6028 calBCE (7330¬±90 BP, OxA-1667), 6591-6236 calBCE (7560¬±90 BP, OxA-1668), 6591-6236 calBCE (7560¬±90 BP, OxA-1669), 6374-5989 calBCE (7280¬±90 BP, OxA-2124), 6570-6092 calBCE (7510¬±90 BP, OxA-2125), 7032-6415 calBCE (7750¬±110 BP, OxA-1973), calibrated by 95.4%; IntCal20…	8450	Karelia, Yuzhnyy Oleni Ostrov	Russia	61.65	35.65	1240K	1025148
Karelia	I0211	I0211	UzOO40	MathiesonNature2015	Context: Union of layer dates of 6367-5991 calBCE (7280¬±80 BP, OxA-1665), 6412-6058 calBCE (7350¬±90 BP, OxA-2266), 6391-6028 calBCE (7330¬±90 BP, OxA-1667), 6591-6236 calBCE (7560¬±90 BP, OxA-1668), 6591-6236 calBCE (7560¬±90 BP, OxA-1669), 6374-5989 calBCE (7280¬±90 BP, OxA-2124), 6570-6092 calBCE (7510¬±90 BP, OxA-2125), 7032-6415 calBCE (7750¬±110 BP, OxA-1973), calibrated by 95.4%; IntCal20…	8450	Karelia, Yuzhnyy Oleni Ostrov	Russia	61.65	35.65	1240K	146885
Serbia_IronGates	I4871	I4871	VLSC_80A	MathiesonNature2018	Context: Archaeological period	8450	Vlasac	Serbia	44.5337	22.0503	1240K	507099
Serbia_IronGates	I4872	I4872	VLSC_9	MathiesonNature2018	Context: Archaeological period	8450	Vlasac	Serbia	44.5337	22.0503	1240K	335500
Serbia_IronGates	I5772	I5772	VLSC_16	MathiesonNature2018	Context: Archaeological period	8450	Vlasac	Serbia	44.5337	22.0503	1240K	446446
Serbia_IronGates	I4881_published	I4881	VLSC_U64	MathiesonNature2018	Direct (WARNING TO MARINE CALIBRATE IN Intcal20): IntCal13 corrected for freshwater marine reservoir effect with Method 1 of Cook et al. 2002 with the modifications recommended by Cook et al. 2011	8363	Vlasac	Serbia	44.5337	22.0503	1240K	841755
Serbia_IronGates	I5771	I5771	VLSC_6	MathiesonNature2018	Context: Archaeological period	8325	Vlasac	Serbia	44.5337	22.0503	1240K	231969
Latvia_HG	I4632	I4632	ZVEJ32, HG1	MathiesonNature2018	Direct: 95.4%; IntCal20, OxCal v4.4.2 Bronk Ramsey (2020); r:5; Atmospheric data from Reimer et al (2020)	8316	Zvejnieki	Latvia	56.2833	25.1333	1240K	785920
Lithuania_Mes	Spiginas4	Spiginas4	Spiginas4	MittnikNatureCommunications2018	Direct: 95.4%; IntCal20, OxCal v4.4.2 Bronk Ramsey (2020); r:5; Atmospheric data from Reimer et al (2020)	8276	Spiginas	Lithuania	55.768	22.417	1240K	670952
Chaudardes	Chaudardes1_published_d	Chaudardes1	Chaudardes1	FuNature2016	Direct: 95.4%; IntCal20, OxCal v4.4.2 Bronk Ramsey (2020); r:5; Atmospheric data from Reimer et al (2020)	8218	Chaudardes	France	49.24	3.46	1240K	87199
Popovo2	Popovo2	Popovo2	Popovo2	MittnikNatureCommunications2018	Context: Archaeological period	8200	Popovo, Archangelsk	Russia	61.264	38.905	1240K	66188
Bockstein	Bockstein_published_d	Bockstein	Bockstein	FuNature2016	Context: Based on span of direct dates from layer 6420-6210 BCE [6381-6070 calBCE (7350¬±70 BP, UtC-7887) and 6441-6111 calBCE (7460¬±60 BP, UtC-6796) calibrated as 95.4%; IntCal20, OxCal v4.4.2 Bronk Ramsey (2020); r:5; Atmospheric data from Reimer et al (2020)	8200	Swabian Jura, Baden-Wurttemberg, Bockstein-H√∂hle, Lone valley	Germany	48.33	10.09	390K	20926
Tyumen	I1960	I1960	Tyumen50, Kurgan 6, Mergen 6 (no inventory number)	NarasimhanPattersonScience2019	Direct (WARNING TO MARINE CALIBRATE IN Intcal20, NEED R_COMBINE, POSSIBLE FWRE CORRECTION NEEDED BASED ON d15N=+15.3 permil possible marine influence to OxA-33489): 95.4%; IntCal20, OxCal v4.4.2 Bronk Ramsey (2020); r:5; Atmospheric data from Reimer et al (2020); d15N=+15.3 permil possible marine influence	8170	Siberia, western, Tyumen Oblast	Russia	56.0362	69.3389	1240K	805830
Serbia_IronGates	I5402	I5402	HJDK_15(1)	MathiesonNature2018	Direct (WARNING TO FWRE CALIBRATE IN Intcal20): IntCal13	8156	Hajduka Vodenica	Serbia	44.6403	22.3033	1240K	823880
Serbia_IronGates	I4915	I4915	HJDK_21	MathiesonNature2018	Direct (WARNING TO FWRE CALIBRATE IN Intcal20): IntCal13 corrected for freshwater FWRE reservoir effect with Method 1 of Cook et al. 2002 with the modifications recommended by Cook et al. 2011	8115	Hajduka Vodenica	Serbia	44.6403	22.3033	1240K	834938
Ukraine_Mes	I5885_published	I5885	Mos45, Grave 84, ?	MathiesonNature2018	Direct: 95.4%; IntCal20, OxCal v4.4.2 Bronk Ramsey (2020); r:5; Atmospheric data from Reimer et al (2020)	8099	Dereivka I	Ukraine	48.9142	33.7649	1240K	163110
Serbia_IronGates	I4914_published	I4914	HJDK_19-20(1)	MathiesonNature2018	Direct: On burial 20 - skull. 95.4%; IntCal20, OxCal v4.4.2 Bronk Ramsey (2020); r:5; Atmospheric data from Reimer et al (2020)	8088	Hajduka Vodenica	Serbia	44.6403	22.3033	1240K	824939
Moita_do_Sebastiao	CMS001_merged	CMS001	22	VillalbaMoucoCurrentBiology2019	Direct: 95.4%; IntCal20, OxCal v4.4.2 Bronk Ramsey (2020); r:5; Atmospheric data from Reimer et al (2020)	8067	Moita do Sebastiao	Portugal	39.2464	-8.64747	1240k	174554
Serbia_IronGates	I4917	I4917	HJDK_33	MathiesonNature2018	Direct (WARNING TO FWRE CALIBRATE IN Intcal20): IntCal13 corrected for freshwater FWRE reservoir effect with Method 1 of Cook et al. 2002 with the modifications recommended by Cook et al. 2011	8058	Hajduka Vodenica	Serbia	44.6403	22.3033	1240K	789618
Loschbour	Loschbour_snpAD.DG	I0001	Loschbour	Pruefer2017	Direct: 95.4%; IntCal20, OxCal v4.4.2 Bronk Ramsey (2020); r:5; Atmospheric data from Reimer et al (2020)	8025	Echternach	Luxembourg	49.81	6.4	Shotgun.diploid	1062011
Serbia_IronGates	I5233	I5233	PADN_5	MathiesonNature2018	Direct (WARNING TO MARINE CALIBRATE IN Intcal20): IntCal13	8001	Padina	Serbia	44.5959	22.0106	1240K	824280
Serbia_IronGates	I5407	I5407	LEPI_126	MathiesonNature2018	Context: Based on other dates from same site/context (I10223, I17773, I17391, I4668)	8000	Lepenski Vir	Serbia	44.5529	22.0276	1240K	850240
Latvia_HG	I4596	I4596	ZVEJ9, Burial 49	MathiesonNature2018	Direct: 95.4%; IntCal20, OxCal v4.4.2 Bronk Ramsey (2020); r:5; Atmospheric data from Reimer et al (2020)	7970	Zvejnieki	Latvia	56.2833	25.1333	1240K	826812
Latvia_HG	I4432	I4432	ZVEJ10, Burial 67	MathiesonNature2018	Direct: 95.4%; IntCal20, OxCal v4.4.2 Bronk Ramsey (2020); r:5; Atmospheric data from Reimer et al (2020)	7958	Zvejnieki	Latvia	56.2833	25.1333	1240K	746654
Serbia_IronGates	I5232	I5232	PADN_4	MathiesonNature2018	Direct (WARNING TO MARINE CALIBRATE IN Intcal20): IntCal13	7901	Padina	Serbia	44.5959	22.0106	1240K	831814
Serbia_IronGates	I4873	I4873	VLSC_H53	MathiesonNature2018	Direct: 95.4%; IntCal20, OxCal v4.4.2 Bronk Ramsey (2020); r:5; Atmospheric data from Reimer et al (2020)	7867	Vlasac	Serbia	44.5337	22.0503	1240K	803852
Lithuania_Mes	Donkalnis4	Donkalnis4	Donkalnis4	MittnikNatureCommunications2018	Direct: 95.4%; IntCal20, OxCal v4.4.2 Bronk Ramsey (2020); r:5; Atmospheric data from Reimer et al (2020)	7823	Donkalnis	Lithuania	55.808	24.422	1240K	22321
CingleDelMasNou	I3209	I3209	Q4[-125/-144] (Dona adulta)	OlaldeScience2019	Direct: 95.4%; IntCal20, OxCal v4.4.2 Bronk Ramsey (2020); r:5; Atmospheric data from Reimer et al (2020)	7815	Valencian Community, Castell√≥/Castell√≥n, Ares del Maestre, Cingle del Mas Nou	Spain	40.4182	-0.11675	1240K	23772
Serbia_IronGates	I4880	I4880	VLSC_U62	MathiesonNature2018	Direct (WARNING TO MARINE CALIBRATE IN Intcal20): IntCal13 corrected for freshwater marine reservoir effect with Method 1 of Cook et al. 2002 with the modifications recommended by Cook et al. 2011	7813	Vlasac	Serbia	44.5337	22.0503	1240K	827165
LaBrana1	LaBrana1_published.SG	I0585	LaBrana1	OlaldeNature2014	Direct: 95.4%; IntCal20, OxCal v4.4.2 Bronk Ramsey (2020); r:5; Atmospheric data from Reimer et al (2020)	7811	Le√≥n, La Bra√±a-Arintero	Spain	42.911	-5.3778	Shotgun	1079840
Serbia_IronGates	I4878	I4878	VLSC_U21	MathiesonNature2018	Direct (WARNING TO MARINE CALIBRATE IN Intcal20): IntCal13 corrected for freshwater marine reservoir effect with Method 1 of Cook et al. 2002 with the modifications recommended by Cook et al. 2011	7803	Vlasac	Serbia	44.5337	22.0503	1240K	816301
Motala_HG	I0013	I0013	Motala3	MathiesonNature2015	Direct: 95.4%; IntCal20, OxCal v4.4.2 Bronk Ramsey (2020); r:5; Atmospheric data from Reimer et al (2020)	7722	Motala, Kanaljorden	Sweden	58.535	15.046	1240K	318346
Motala_HG	I0015	I0015	Motala6	MathiesonNature2015	Direct: 95.4%; IntCal20, OxCal v4.4.2 Bronk Ramsey (2020); r:5; Atmospheric data from Reimer et al (2020)	7710	Motala, Kanaljorden	Sweden	58.535	15.046	1240K	600144
Motala_HG	I0014	I0014	Motala4	MathiesonNature2015	Direct: 95.4%; IntCal20, OxCal v4.4.2 Bronk Ramsey (2020); r:5; Atmospheric data from Reimer et al (2020)	7686	Motala, Kanaljorden	Sweden	58.535	15.046	1240K	739313
Latvia_HG	Latvia_HG2.SG	I4626	ZVEJ25	JonesCurrentBiology2017	Direct: 95.4%; IntCal20, OxCal v4.4.2 Bronk Ramsey (2020); r:5; Atmospheric data from Reimer et al (2020)	7677	Zvejnieki	Latvia	56.2833	25.1333	Shotgun	1132063
Latvia_HG	I4551	I4551	ZVEJ4, Burial 108	MathiesonNature2018	Direct: 95.4%; IntCal20, OxCal v4.4.2 Bronk Ramsey (2020); r:5; Atmospheric data from Reimer et al (2020)	7670	Zvejnieki	Latvia	56.2833	25.1333	1240K	708525
Romania_IronGates	I2534	I2534	TEL1, SRAP 2008, TEL003, S44 UN2461	MathiesonNature2018	Direct (WARNING TO MARINE CALIBRATE IN Intcal20): IntCal13 corrected for freshwater marine reservoir effect with Method 1 of Cook et al. 2002 with the modifications recommended by Cook et al. 2011	7670	Magura Buduiasca, Teleor 3	Romania	44.0272	25.3925	1240K	418429
Hungary_Koros	I1507	I1507	HUNG345a, KO1	MathiesonNature2015 (capture of same sample shotgunned in Gamba2014)	Direct: 95.4%; IntCal20, OxCal v4.4.2 Bronk Ramsey (2020); r:5; Atmospheric data from Reimer et al (2020)	7661	Tiszaszolos-Domah√°za	Hungary	47.93	21.2	1240K	800965
Latvia_HG	I4439	I4439	ZVEJ20	MathiesonNature2018	Direct: 95.4%; IntCal20, OxCal v4.4.2 Bronk Ramsey (2020); r:5; Atmospheric data from Reimer et al (2020)	7646	Zvejnieki	Latvia	56.2833	25.1333	1240K	758805
Latvia_HG	I4595	I4595	ZVEJ8, Grave 99	MathiesonNature2018	Direct: 95.4%; IntCal20, OxCal v4.4.2 Bronk Ramsey (2020); r:5; Atmospheric data from Reimer et al (2020)	7637	Zvejnieki	Latvia	56.2833	25.1333	1240K	784978
Motala_HG	I0017.SG	I0017	Motala12	LazaridisNature2014	Direct: 95.4%; IntCal20, OxCal v4.4.2 Bronk Ramsey (2020); r:5; Atmospheric data from Reimer et al (2020)	7624	Motala, Kanaljorden	Sweden	58.535	15.046	Shotgun	1046565
Hungary_Koros	I4971	I4971	TIDO2a	LipsonNature2017	Direct: 95.4%; IntCal20, OxCal v4.4.2 Bronk Ramsey (2020); r:5; Atmospheric data from Reimer et al (2020)	7599	Tiszasz≈ël≈ës-Domah√°za	Hungary	47.5592	20.7212	1240K	393703
Motala_HG	MotalaAA	MotalaAA	MotalaAA	MittnikNatureCommunications2018	Direct: 95.4%; IntCal20, OxCal v4.4.2 Bronk Ramsey (2020); r:5; Atmospheric data from Reimer et al (2020)	7599	Motala, Kanaljorden	Sweden	58.535	15.046	1240K	56448
Motala_HG	I0012	I0012	Motala2	MathiesonNature2015	Direct: 95.4%; IntCal20, OxCal v4.4.2 Bronk Ramsey (2020); r:5; Atmospheric data from Reimer et al (2020)	7598	Motala, Kanaljorden	Sweden	58.535	15.046	1240K	787312
Motala_HG	I0011	I0011	Motala1	MathiesonNature2015	Direct: 95.4%; IntCal20, OxCal v4.4.2 Bronk Ramsey (2020); r:5; Atmospheric data from Reimer et al (2020)	7564	Motala, Kanaljorden	Sweden	58.535	15.046	1240K	621320
Germany_Mes	BOT004	BOT004	HK39:147a-b BII/1	RivollatScienceAdvance2020	Context: Layer dates of 5616-5475 calBCE (6570¬±36 BP, OxA-27246) and 5619-5480 calBCE (6604¬±35 BP, OxA-27247) along with direct date on BOT5 from same site with genetic data, all calibrated by 95.4%; IntCal20, OxCal v4.4.2 Bronk Ramsey (2020); r:5; Atmospheric data from Reimer et al (2020)	7550	Saxony-Anhalt, Bottendorf	Germany	51.31	11.4	1240K	33519
Germany_Mes	BOT005	BOT005	HK39:147b BII/2	RivollatScienceAdvance2020	Direct: 95.4%; IntCal20, OxCal v4.4.2 Bronk Ramsey (2020); r:5; Atmospheric data from Reimer et al (2020)	7548	Saxony-Anhalt, Bottendorf	Germany	51.31	11.4	1240K	83640
Samara	I0124	I0124	Lebyazhinka IV, Grave 1, SVP HB 44 'Samara H-G'	MathiesonNature2015	Direct: 95.4%; IntCal20, OxCal v4.4.2 Bronk Ramsey (2020); r:5; Atmospheric data from Reimer et al (2020)	7544	Samara Oblast, Volga River Valley, Sok River, Lebyazhinka	Russia	53.6806	50.6753	1240K	477876
Latvia_HG	I4434	I4434	ZVEJ12, Burial 128	MathiesonNature2018	Direct: 95.4%; IntCal20, OxCal v4.4.2 Bronk Ramsey (2020); r:5; Atmospheric data from Reimer et al (2020)	7441	Zvejnieki	Latvia	56.2833	25.1333	1240K	745524
Latvia_HG	I4553	I4553	ZVEJ7, Burial 98	MathiesonNature2018	Direct: 95.4%; IntCal20, OxCal v4.4.2 Bronk Ramsey (2020); r:5; Atmospheric data from Reimer et al (2020)	7370	Zvejnieki	Latvia	56.2833	25.1333	1240K	513811
Latvia_HG	I4552	I4552	ZVEJ5, Burial 117	MathiesonNature2018	Direct: 95.4%; IntCal20, OxCal v4.4.2 Bronk Ramsey (2020); r:5; Atmospheric data from Reimer et al (2020)	7369	Zvejnieki	Latvia	56.2833	25.1333	1240K	744989
Sweden_Mes	StoraForvar11.SG	StoraForvar11	StoraForvar11	SkoglundScience2014	Direct: 95.4%; IntCal20, OxCal v4.4.2 Bronk Ramsey (2020); r:5; Atmospheric data from Reimer et al (2020)	7365	Gotland, Stora KarlsoÃà	Sweden	57.285	17.971	Shotgun	103086
Latvia_HG	I4438	I4438	ZVEJ16, Burial 224	MathiesonNature2018	Direct: 95.4%; IntCal20, OxCal v4.4.2 Bronk Ramsey (2020); r:5; Atmospheric data from Reimer et al (2020)	7248	Zvejnieki	Latvia	56.2833	25.1333	1240K	757881
BerryAuBac	BerryAuBac_published	BerryAuBac	BerryAuBac	FuNature2016	Direct: 95.4%; IntCal20, OxCal v4.4.2 Bronk Ramsey (2020); r:5; Atmospheric data from Reimer et al (2020)	7237	Berry Au Bac	France	49.24	3.54	1240K	51841
Canes	Canes.SG	Canes	Canes, I-A	GonzalesFortesCurrentBiology2017	Direct: 95.4%; IntCal20, OxCal v4.4.2 Bronk Ramsey (2020); r:5; Atmospheric data from Reimer et al (2020)	7089	Canes	Spain	43.355	-4.71668	Shotgun	804993
AADR - Ancient Allen DNA Resource, v44.3, Jan 2021
* - not yet in AADR

## Sheet: Supplementary_Table_4
Supplementary Table 4: Radiocarbon and stable isotope results of humans and humanly modified fauna from Gough's and Kendrick's Cave
Site	Lab code (OxA)	Material	14C	±	Lab method	C:N	δ13C (‰)	δ15N (‰)	%C	Bayesian modelled calibrated date (95% probability)		Reference
										From	To
Gough’s Cave	OxA-18065	Equus ferus, cut left 1st phalange	12490	55	AF	3.2	-20.5	1.6	43.2	15000	14810	Jacobi and Higham, 2009, 2011
Gough’s Cave	OxA-17845	Cervus elaphus, cut 2nd phalange	12500	50	AF	3.2	-19.6	2.8	47.4	15000	14810	Jacobi and Higham, 2009, 2011
Gough’s Cave	OxA-16378	Cervus elaphus, cut distal right metatarsal	12515	50	AF	3.2	-19.8	3.2	43.7	15000	14810	Jacobi and Higham, 2009, 2011
Gough’s Cave	OxA-13585	Canis cf familiaris, right dentary	12440	55	AF	3.5	-18.5	5.8	54	14990	14790	Jacobi and Higham, 2009, 2011
Gough’s Cave	OxA-17833	Equus ferus, cut right 2nd phalange	12570	45	AF	3.2	-20.7	1.1	43.7	15010	14830	Jacobi and Higham, 2009, 2011
Gough’s Cave	OxA-17832	Equus ferus, cut distal right metacarpal	12415	50	AF	3.2	-20.9	1.5	43.8	Not used in model		Jacobi and Higham, 2009, 2011
Gough’s Cave	OxA-12104	Equus ferus, right M1/M2	12495	50	AF	3.1	-20.6	1	42.5	15000	14810	Jacobi and Higham, 2009, 2011
Gough’s Cave	OxA-17847	Human, cut right scapula	12565	50	AF	3.2	-19	7.9	45.2	15010	14820	Jacobi and Higham, 2009, 2011
Gough’s Cave	OxA-18067	Cervus elaphus, cut distal right tibia	12245	55	AF	3.2	-20.2	2.6	42.8	Not used in model		Jacobi and Higham, 2009, 2011
Gough’s Cave	OxA-18066	Lynx lynx, cut shaft of left femur AI	12440	55	AF	3.2	-19.3	4.8	43.2	14990	14790	Jacobi and Higham, 2009, 2011
Gough’s Cave	OxA-17849	Human, cut adult calotte	12590	50	AF	3.1	-19.3	7.7	50.4	15020	14830	Jacobi and Higham, 2009, 2011
Gough’s Cave	OxA-17848	Human, adult calotte (1.1/4) conjoin to frontal	12485	50	AF	3.2	-19.3	8.5	49.7	14990	14810	Jacobi and Higham, 2009, 2011
Gough’s Cave	OxA-17846	Bevel-based rod of Mammuthus primigenius ivory	12470	55	AF	3.2	-19.3	8.5	49.7	14990	14800	Jacobi and Higham, 2009, 2011
Gough’s Cave	OxA-18064	Bâton percé of Rangifer tarandus antler (GC 1989 99)	12535	55	AF	3.2	-19.2	1.8	42.5	15010	14820	Jacobi and Higham, 2009, 2011
Gough’s Cave	OxA-18068	Equus ferus, cut cervical vertebra	12520	55	AF	3.2	-20.1	3.1	42.8	15000	14810	Jacobi and Higham, 2009, 2011
Gough’s Cave	OxA-16292	Equus ferus, cut cervical vertebra	12585	55	AF	3.2	-20.5	0.4	41.9	15020	14820	Jacobi and Higham, 2009, 2011
Gough’s Cave	OxA-18035	Herbivore, cut rib	12600	80	AF	3.2	-20.2	0.1	45.1	15020	14820	Jacobi and Higham, 2009, 2011
Kendrick’s Cave	OxA-17726	Bovine, fragment of right humeral shaft with cut-marks (023)	12310	50	AF	3.2	-20	2.8	41.3	14800	14060	Jacobi and Higham, 2009, 2011
Kendrick’s Cave	OxA-17089	Homo sapiens, mandible (074)	11905	50	AF	3.2	-17.7	13.2	45.4	13770	13390	Jacobi and Higham, 2009
Kendrick’s Cave	OxA-V-2794-26C	Homo sapiens, right humerus (057)	11980	50	AF					13780	13390	This study: See Supplementary File 3 for isotope data and Supplementary information for details of calibration
Kendrick’s Cave	OxA-V-2794-27C	Homo sapiens, right femur (060)	11990	50	AF					13790	13400	This study: See Supplementary File 3 for isotope data and Supplementary information for details of calibration
Kendrick’s Cave	OxA-V-2794-28C	Homo sapiens, right femur (059)	11950	50	AF					13780	13390	This study: See Supplementary File 3 for isotope data and Supplementary information for details of calibration
Kendrick’s Cave	OxA-V-2794-34C	Homo sapiens, left femur (069)	11830	50	AF					13750	13350	This study: See Supplementary File 3 for isotope data and Supplementary information for details of calibration
Blue = individuals analysed for aDNA

## Sheet: Supplementary_Table_5
Supplementary Table 5: Percentage of dietary components for each of Kendrick’s Cave’s humans as modelled with FRUITS (Fernandes et al. 2014) using six food sources. The result for each food source after FRUITS modelling is given as the mean ± 1SD percentage ->excel file
Project Sample No.	Site	Museum/Excavation Sample No.	Species	Element	Old data									New data								FRUITS results
																						Plants		Terrestrial mammals		Marine						Fresh water		Terrestrial Group		Marine Group		Freshwater Group		All fish		Terrestrial Group		Marine Group		Freshwater Group		All fish
					Old OxA-code and pretreatment method	Radiocarbon dates		%C	%N	C:N	δ13C (‰)	δ15N (‰)	References	New OxA-code (AF pretreatment)	Radiocarbon dates		%C	%N	C:N	δ13C (‰)	δ15N (‰)	% contribution to diet δ13C	% contribution to diet δ15N	% contribution to diet δ13C	% contribution to diet δ15N	Fish		Shellfish		Seal		Fish		Mean % contribution to diet δ13C	± error*	Mean % contribution to diet δ13C	± error*	Mean % contribution to diet δ13C	± error*	Mean % contribution to diet δ13C	± error*	Mean % contribution to diet δ15N	± error*	Mean % contribution to diet δ15N	± error*	Mean % contribution to diet δ15N	± error*	Mean % contribution to diet δ15N	± error*
						14C	±								14C	±										% contribution to diet δ13C	% contribution to diet δ15N	% contribution to diet δ13C	% contribution to diet δ15N	% contribution to diet δ13C	% contribution to diet δ15N	% contribution to diet δ13C	% contribution to diet δ15N
UPN-637	Kendrick's Cave	074	Homo sapien	Mandible (dated & isotopes) M1 tooth (DNA)	NA			45.4	NA	3.2	−17.7	13.2	Jacobi & Higham 2009	OxA-17089	11905	50	45.4	not given	3.2	-17.7	13.2	14.1 ± 12.1	6.3 ± 8.5	41.0 ± 15.3	43.2 ± 15.5	6.3 ± 5.4	7.4 ± 6.4	9.1 ± 7.5	11.8 ± 9.6	7.0 ± 6.0	6.5 ± 5.9	22.5 ± 14.2	24.7 ± 15.3	55.1	19.5	22.5	11	22.5	14.2	44.9	18	49.6	17.7	25.8	12.9	24.7	15.3	50.4	20
UPN-639	Kendrick's Cave	057	Homo sapien	Humerus, right	OxA-7003 (AG)	11880	90	44	15.1	3.4	-17.9	13.8	Richards et al. 2005	OxA-V-2794-26C	11940	55	42.9357	15.7985	3.16932	-17.4	15.1	11.7 ± 9.7	4.5 ± 5.8	24.8 ± 13.7	25.7 ± 14.0	8.0 ± 6.5	9.4 ± 7.6	8.2 ± 6.6	11.52 ± 8.4	8.2 ± 6.7	7.4 ± 6.4	39.0 ± 16.4	42.4 ± 17.3	36.5	16.8	24.4	11.4	39.1	16.4	63.5	20	30.2	15.1	27.4	13.1	42.4	17.3	69.8	21.7
UPN-641	Kendrick's Cave	060	Homo sapien	Femur, right	OxA-6144 (AI)	12090	90	42.8	14.8	3.4	-17.7	13.9	Richards et al. 2005	OxA-V-2794-27C	11955	50	44.3844	15.9512	3.24508	-17.8	14.5	11.8 ± 9.9	4.7 ± 6.2	30.9 ± 14.7	32.1 ± 14.9	7.5 ± 6.1	8.8 ± 7.2	7.6 ± 6.3	9.8 ± 8.0	7.1 ± 6.0	6.4 ± 5.6	35.0 ± 15.9	38.2 ± 17.0	42.7	17.7	22.2	10.6	35	15.9	57.3	19.1	36.7	16.1	25.1	12.2	38.2	17	63.3	20.9
UPN-642	Kendrick's Cave	059	Homo sapien	Femur, right	OxA-7004 (AG)	11930	90	44	15.3	3.4	-18	13.4	Richards et al. 2005	OxA-V-2794-28C	11910	55	43.9926	16.0164	3.20318	-18.2	14.1	11.2 ± 9.8	4.4 ± 6.1	36.2 ± 14.8	37.7 ± 14.9	6.7 ± 5.6	7.9 ± 6.5	6.3 ± 5.4	8.1 ± 6.9	6.6 ± 5.8	5.9 ± 5.3	33.0 ± 15.8	36.0 ± 16.9	47.4	17.7	19.6	9.7	33	15.8	52.6	18.5	42.1	16.1	21.9	10.9	36	16.9	57.9	20.1
UPN-643	Kendrick's Cave	069	Homo sapien	femur, left	OxA-7002 (AG)	11760	90	41.3	14.2	3.3	-18.1	13.7	Richards et al. 2005	OxA-V-2794-34C	11795	55	42.5981	15.1293	3.2835	-17.8	14.2	12.2 ± 10.7	5.0 ± 7.0	34.1 ± 14.8	35.5 ± 15.1	7.3 ± 6.0	8.7. ± 7.1	7.3 ± 6.0	8.7 ± 7.1	7.2 ± 5.9	6.6 ± 5.6	31.6 ± 15.7	36.0 ± 16.9	46.3	18.3	22.1	10.5	31.6	15.7	53.7	18.9	40.6	16.6	24.9	12.1	34.5	16.9	59.4	20.7
Blue = individuals analysed for aDNA																																		*error= square root from the sum of squares
Pretreatment method code detailed in Brock et al. 2010 and Higham et al. 2006

## Sheet: Supplementary_Table_6
Supplementary Table 6: Refined isotope dataset from dated Late Glacial terresterial herbivores from UK sites. Adapted from Pickard and Bonsall (2020)
Site name	Laboratory ID	Species	δ13C (‰)	δ15N (‰)	C:N	Reference
Aveline’s Hole	OxA-18075	Rangifer tarandus	-19	2.6	3.3	Stevens et al. 2008; Stevens et al. 2010
Aveline’s Hole	OxA-1121	Cervus elaphus	-20.1	2.1	3.2	Hedges et al. 1987; Stevens et al. 2008
Aveline’s Hole	OxA-17722	Cervus elaphus	-20.1	2.9	3.2	Jacobi and Higham 2009
Brown Bank	GrA-28364	Bos/Bison	-20.6	3.9	3.1	Amkreutz et al. 2018
Dead Man’s Cave	OxA-6327	Equus ferus	-20.3	0.7	3.4	Stevens and Hedges 2004
Foxhole	OxA-25146	Rangifer tarandus	-19.7	2.7	3.2	Schulting et al. 2013
Gough’s Old Cave	OxA-17834	Equus ferus	-20.1	0.7	3.2	Gowlett et al. 1986; Richards et al. 2000
Gough’s Cave	OxA-588	Bos	-19.4	2.8	3.1	Gowlett et al. 1986; Richards et al. 2000
Gough’s Cave	OxA-813	Bos primigenius	-19.8	2.8	3.2	Gowlett et al. 1986; Stevens et al. 2010
Gough’s Cave	OxA-16378	Cervus elaphus	-19.8	3.2	3.2	Jacobi and Higham 2009
Gough’s Cave	OxA-466	Cervus elaphus	-19.5	2.7	3.1	Gillespie et al. 1985; Richards et al. 2000
Gough’s Cave	OxA-17845	Cervus elaphus	-19.6	2.8	3.2	Jacobi and Higham 2009
Gough’s Cave	OxA-1071	Cervus elaphus	-19.6	2.4	3.2	Hedges et al. 1987; Stevens et al. 2010
Gough’s Cave	OxA-17833	Equus ferus	-20.7	1.1	3.2	Jacobi and Higham 2009
Gough’s Cave	OxA-465	Equus ferus	-19.9	0.7	3.1	Gillespie et al. 1985: Richards et al. 2000
Gough’s Cave	OxA-17832	Equus ferus	-20.9	1.5	3.2	Jacobi and Higham 2009
Gough’s Cave	OxA-464	Equus ferus	-20.2	1.2	3.3	Gowlett et al. 1986; Stevens et al. 2010
Gough’s Cave	OxA-3413	Equus ferus	-20.3	0.4	3.2	Hedges et al. 1994; Stevens et al. 2010
Gough’s Cave	OxA-18064	Rangifer tarandus	-19.2	1.8	3.2	Jacobi and Higham 2009
Gough’s Cave	OxA-4106	Equus ferus	-20.1	3.1	3.2	Hedges et al. 1994; Stevens et al. 2010
Gough’s Cave	OxA-18068	Equus ferus	-20.1	3.1	3.2	Jacobi and Higham 2009
Gough’s Cave	OxA-18065	Equus ferus	-20.5	1.6	3.2	Jacobi and Higham 2009
Gough’s Cave	OxA-3452	Equus ferus	-20.8	1.4	3.3	Hedges et al. 1994; Stevens et al. 2010
Gough’s Cave	OxA-12104	Equus ferus	-20.6	1	3.1	Jacobi and Higham 2009
Gough’s Cave	OxA-11241	Equus ferus	-20.8	0.7	3.3	Stevens and Hedges 2004
Gough’s Cave	OxA-18067	Cervus elaphus	-20.2	2.6	3.2	Jacobi and Higham 2009
Gough’s Cave	OxA-16292	Equus ferus	-20.5	0.4	3.2	Jacobi and Higham 2009
Gough’s Cave	OxA-17846	Mammuthus	-21.2	6.8	3.2	Jacobi and Higham 2009
Gough’s Cave	OxA-18035	Herbivore	-20.2	0.1	3.2	Jacobi and Higham 2009
Kendrick’s Cave	OxA-6146	Bos/Bison	-20.5	2.8	3.3	Richards et al. 2005; Stevens et al. 2010
Kendrick’s Cave	OxA-6116	Capreolus capreolus	-21.7	3.1	3.3	Jacobi and Higham 2009
Kent’s Cavern	OxA-17544	Bovid	-19.3	4.6	3.3	Jacobi and Higham 2009: Stevens and Hedges 2004
Kent’s Cavern	OxA-6669	Equus ferus	-20.8	1	3.3	Stevens and Hedges 2004; Stevens et al. 2010
Kent’s Cavern	OxA-17723	Equus ferus	-20.4	1.7	3.2	Jacobi and Higham 2009: Stevens and Hedges 2004
Kent’s Cavern	OxA-17545	Equus ferus	-20	1.5	3.3	Jacobi and Higham 2009: Stevens et al. 2010
King Arthur’s Cave	OxA-17725	Equus ferus	-20.4	0.3	3.2	Jacobi and Higham 2009
King Arthur’s Cave	OxA-6631	Equus ferus	-20.7	1.4	3.3	Stevens and Hedges 2004
King Arthur’s Cave	OxA-6733	Equus ferus	-20.7	0.2	3.3	Stevens and Hedges 2004
King Arthur’s Cave	OxA-6732	Equus ferus	-20.4	1.3	3.3	Stevens and Hedges 2004
Mother Grundy’s Parlour	OxA-6666	Equus ferus	-21	1	3.3	Stevens and Hedges 2004
Mother Grundy’s Parlour	OxA-3398	Equus ferus	-20.6	0.7	3.3	Stevens and Hedges 2004
Mother Grundy’s Parlour	OxA-3400	Equus ferus	-20.7	0.7	3.3	Stevens and Hedges 2004
Mother Grundy’s Parlour	OxA-8738	Equus ferus	-20.6	1.4	3.3	Stevens and Hedges 2004
Mother Grundy’s Parlour	OxA-8739	Equus ferus	-19.6	1.7	3.4	Stevens and Hedges 2004
Pixies’ Hole	OxA-14068	Equus ferus	-20.2	-0.2	3.3	Jacobi and Higham 2009
Robin Hood’s Cave	OxA-6324	Equus ferus	-20.6	1.8	3.3	Stevens and Hedges 2004
Sun Hole	OxA-14438	Equus ferus	-20.4	1.1	3.2	Jacobi and Higham 2009
Sun Hole	OxA-14476a	Equus ferus	-20.7	0.4	3.4	Jacobi and Higham 2009
Sun Hole	OxA-14477a	Equus ferus	-20.7	1.1	3.5	Jacobi and Higham 2009
Sun Hole	OxA-18705	Equus ferus	-20.1	1.8	3.2	Jacobi and Higham 2009
Lynx Cave		Alces	-20.4	2.2		Stevens et al. 2021
Lynx Cave	OxA-12884	Bos primigenius	-20.3	3.4		Stevens et al. 2021
Lynx Cave	OxA-19206	Cervus elaphus	-20.5	2.2		Stevens et al. 2021
Lynx Cave	OxA-19207	Cervus elaphus	-20.8	2.7		Stevens et al. 2021
Lynx Cave		Cervus elaphus	-21.3	2.9		Stevens et al. 2021
Lynx Cave		Cervus elaphus	-21.1	1.8		Stevens et al. 2021
Lynx Cave		Cervus elaphus	-20.7	1.3		Stevens et al. 2021
		Mean	-20.3333	1.83019
		SD of mean	0.537631	1.24915
		Mean protein (incl. offset)	-22.3333	3.83019
		SD of mean	1	1
		Mean energy (incl. offset)	-28.3333
		SD of mean	1
References
Stevens, R.E., Jacobi, R., Street, M., Germonpré, M., Conard, N.J., Münzel, S.C. and Hedges, R.E., 2008. Nitrogen isotope analyses of reindeer (Rangifer tarandus), 45,000 BP to 9,000 BP: Palaeoenvironmental reconstructions. Palaeogeography, Palaeoclimatology, Palaeoecology, 262(1-2), pp.32-45.
Stevens, R.E., Jacobi, R.M. and Higham, T.F., 2010. Reassessing the diet of upper palaeolithic humans from Gough's cave and sun hole, cheddar gorge, Somerset, UK. Journal of Archaeological Science, 37(1), pp.52-61.
Stevens RE, Reade H, Tripp JA, Sayle KL, Walker EA. (2021) Changing environment at the Late Upper Palaeolithic site of Lynx Cave, North Wales. Festschrift in honour of Martin Street and Elaine Turner. Monography-Series of the Römisch-Germanisches Zentralmuseum, Leibniz-Research-Institute for Archaeology.
Hedges, R.E., Housley, R.A., Law, I.A., Perry, C. and Gowlett, J.A., 1987. Radiocarbon dates from the Oxford AMS system: Archaeometry datelist 6. Archaeometry;(United Kingdom), 29(2).
Jacobi, R.M. and Higham, T.F.G., 2009. The early Lateglacial re-colonization of Britain: new radiocarbon evidence from Gough's Cave, southwest England. Quaternary Science Reviews, 28(19-20), pp.1895-1913.
Amkreutz, L., Verpoorte, A., Waters-Rist, A., Niekus, M., van Heekeren, V., van der Merwe, A., van der Plicht, H., Glimmerveen, J., Stapert, D. and Johansen, L., 2018. What lies beneath... Late Glacial human occupation of the submerged North Sea landscape. antiquity, 92(361), pp.22-37.
Stevens, R.E. and Hedges, R.E., 2004. Carbon and nitrogen stable isotope analysis of northwest European horse bone and tooth collagen, 40,000 BP–present: Palaeoclimatic interpretations. Quaternary Science Reviews, 23(7-8), pp.977-991.
Schulting, R., Fibiger, L., Macphail, R., McLaughlin, R., Murray, E., Price, C. and Walker, E.A., 2013. Mesolithic and Neolithic human remains from Foxhole Cave, Gower, South Wales. The Antiquaries Journal, 93, pp.1-23.
Gowlett JAJ, Hall ET, Hedges REM, Perry C (1986) Radiocarbon dates from the Oxford AMS system: Archaeometry datelist 2. Archaeometry 27:237–246.
Richards, M.P., Hedges, R.E.M., Jacobi, R., Current, A. and Stringer, C., 2000. Gough's Cave and Sun Hole Cave human stable isotope values indicate a high animal protein diet in the British Upper Palaeolithic. Journal of Archaeological Science, 27(1), pp.1-3.
Gillespie, R., Gowlett, J.A.J., Hall, E.T., Hedges, R.E. and Perry, C., 1985. Radiocarbon dates from the Oxford AMS system: Archaeometry datelist 2. Archaeometry, 27(2), pp.237-246.
Hedges, R.E.M., Housley, R.A., Ramsey, C.B. and Van Klinken, G.J., 1994. Radiocarbon dates from the Oxford AMS system: Archaeometry datelist 18. Archaeometry, 36(2), pp.337-374.
Richards, M.P., Jacobi, R.M., Cook, J., Pettitt, P.B. and Stringer, C.B., 2005. Isotope evidence for the intensive use of marine foods by Late Upper Palaeolithic humans. Journal of Human Evolution, 49(3), pp.390-394.

## Sheet: Supplementary_Table_7
Supplementary Table 7: Output of Oxcal Bayesian modelling (OxCal version 4.4 (Bronks Ramsey 2021), applying IntCal20 calibration curve)) of ultrafiltered radiocarbon dates on human and humanly modified fauna from Gough's Cave and Kendrick's Cave.
Name	Unmodelled			Modelled
	From	To	%	From	To	%
Gough's Cave
Gough's Cave occupation start				15070	14850	95.4
OxA-18065	15020	14320	95.4	15000	14810	95.4
OxA-17845	15040	14340	95.4	15000	14810	95.4
OxA-16378	15090	14360	95.4	15000	14810	95.4
OxA-13585	14960	14280	95.4	14990	14790	95.4
OxA-17833	15150	14560	95.4	15010	14830	95.4
OxA-12104	15030	14330	95.4	15000	14810	95.4
OxA-17847	15150	14530	95.4	15010	14820	95.4
OxA-18066	14960	14280	95.4	14990	14790	95.4
OxA-17849	15180	14580	95.4	15020	14830	95.4
OxA-17848	15010	14320	95.4	14990	14810	95.4
OxA-17846	14990	14310	95.4	14990	14800	95.4
OxA-18064	15130	14440	95.4	15010	14820	95.4
OxA-18068	15100	14360	95.4	15000	14810	95.4
OxA-16292	15180	14550	95.4	15020	14820	95.4
OxA-18035	15270	14470	95.4	15020	14820	95.4
Span of Gough's cave occupation				0	210	95.4
Interval of Goughs cave occupationInt				0	250	95.4
Gough's Cave occupation end				14960	14610	95.4
Kendrick's Cave
Kendrick's Cave occupation start				16410	14070	95.4
Kendrick's Cave earth layer
OxA-17726	14820	14080	95.4	14800	14060	95.4
Cave Earth/lime breccia boundary				14100	13460	95.4
Kendrick's Cave lime breccia layer
R_Date OxA-V-2794-26C	13860	13230	95.4	13780	13390	95.4
R_Date OxA-V-2794-27C	13990	13300	95.4	13790	13400	95.4
R_Date OxA-V-2794-28C	13850	13240	95.4	13780	13390	95.4
R_Date OxA-V-2794-34C	13740	13170	95.4	13750	13350	95.4
R_Date OxA-17089	13800	13240	95.4	13770	13390	95.4
Span of Kendrick's cave occupation				0	370	95.4
Interval of Kendrick's cave occupationInt				0	780	95.4
Kendrick's Cave occupation end				13730	13140	95.4
Difference between Gough's Cave occupation end vs Kendrick's Cave occupation start				-820	1550	95.4
Difference between Gough's Cave occupation end vs Kendrick's lime breccia human layer				-1420	-730	95.4

## Sheet: Supplementary_Table_8
Supplementary Table 8: Sequencing statistics for the Kendrick's Cave and Gough's Cave individuals
Individual	Library ID	pre adapter removal	post adapter removal	fragments L>= 35 bp	mapped fragments L>=35 bp	% mapped (L35)	mapped L>=35 bp after dedup	mapped L>=35 bp, MQ >= 25 after dedup	clonality	average duplication rate	average fragment length (bp)	% 5'-end CtoT
Kendrick's Cave	SC112	196305188	191524498	151249050	43097984	28.4947	17344129	11524445	59.7565	2.48487	63.1	3.5
	SC112C	71171438	67542352	57521911	18129174	31.517	9743581	6983366	46.2547	1.86063	62.6	3.8
	SC112D	8919395	7847364	6629468	1989974	30.0171	788248	535937	60.389	2.52455	66.9	3.6
	SC112E	19320668	16397375	12515925	3282968	26.2303	1144411	742249	65.141	2.8687	65.6	3.6
	SC206	83730309	80948572	69656327	395053	0.567146	116897	70875	70.4098	3.3795	70.6	2.8
	SC206B	89795828	86337679	74854977	339063	0.45296	188893	134789	44.2897	1.795	67.3	3.2
	Total	469242826	450597840	372427658	67234216	18.053	29326159	19991661	56.3821	2.29264	63.2	3.6
Gough's Cave	SB392B	16738	15578	12319	3419	27.7539	2835	2268	17.081	1.206	62.6	12.4
	SB392Bb	70789749	69664027	60735548	16221133	26.7078	10126966	7709441	37.5693	1.60178	63	19.2
	SB392B2	74542833	72635768	58022260	14691511	25.3205	7361988	5379402	49.8895	1.99559	62.5	1.8
	SB392B3	31196935	25834079	18446254	5601395	30.366	1784829	1216790	68.136	3.13834	66.1	3.7
	SB392B4	30024738	25674863	18474161	5504002	29.793	1686174	1135588	69.3646	3.2642	66.5	3.7
	SB392B5	22750682	19049842	13958201	4428875	31.7296	1512236	1052676	65.8551	2.92869	66	4.8
	SB392B6	48011491	44564811	32140187	8304069	25.837	4482636	3257675	46.0188	1.8525	58.3	6.6
	SB392C	32213	27184	19424	1794	9.236	1714	1319	4.45931	1.04667	60.8	5.3
	SB392Db	1252754	1167319	906818	277920	30.6478	247223	197028	11.0453	1.12417	61	10.7
	SB392D3	70642977	69587520	56111172	4704653	8.38452	3381013	2584915	28.1347	1.39149	59.6	5.6
	Total	349261110	328220991	258826344	59738771	23.0806	30587614	22537102	48.7977	1.95304	62.3	9.6
